# Supplementary material for: Mapping the genomic mosaic of two ‘Afro-Bolivians’ from the isolated Yungas valleys
Source: BMC Genomics. 2016 Mar 9;17:207. doi: 10.1186/s12864-016-2520-x (PMC4784306; doi:10.1186/s12864-016-2520-x)
Supplement: Additional file 1: — Population datasets used in the present study. (XLS 66 kb) [file 12864_2016_2520_MOESM1_ESM.xls]

## Sheet: Additional file 1
Additional file 1. Population data sets used in the present study.
Ethnic group	Continent	Sub-continental region	Country	Geographical location	Language family	Language	Sample size	Reference	Population ID
Afar	Africa	East Africa	Ethiopia	Wang Hemra Zone	Cushitic; Afro-Asiatic	Xamtan	12	[1]	1
Amhara	Africa	East Africa	Ethiopia	Amhara Region	Semitic; Afro-Asiatic	Amharic	26	[1]	2
Anuak	Africa	East Africa	Ethiopia	Garbella	Nilotic; Nilo-Saharan	Anuak	23	[1]	3
Ari Blacksmith	Africa	East Africa	Ethiopia	Sout Omo	Omotic; Afro-Asiatic	Ari	17	[1]	4
Ari Cultivator	Africa	East Africa	Ethiopia	Sout Omo	Omotic; Afro-Asiatic	Ari	24	[1]	5
Ethiopian Somali	Africa	East Africa	Ethiopia	Somali Region	Cushitic; Afro-Asiatic	Somali	17	[1]	6
Gumuz	Africa	East Africa	Ethiopia	Beni-Shangul Gumuz	Nilo-Saharan	Gumuz	19	[1]	7
Oromo	Africa	East Africa	Ethiopia	Oromia	Cushitic; Afro-Asiatic	Oromo	21	[1]	8
Somali	Africa	East Africa	Somalia	-	Cushitic	Somali	23	[1]	9
Sudanese	Africa	East Africa	South Sudan	-	?/Indo-European	?/Official: English	24	[1]	10
Tygray	Africa	East Africa	Ethiopia	Tigray Region	Semitic; Afro-Asiatic	Tigrayan	21	[1]	11
Wolayta	Africa	East Africa	Ethiopia	Wolayta Zone	Omotic; Afro-Asiatic	Wolayta	8	[1]	12
British individuals from England and Scotland (GBR)	Europe	-	England and Scotland	-	Indo-European	English	56	[2]	13
CEPH individuals (CEU)	America	North America	Utah Residents (CEPH) with Northern and Western European ancestry	-	Indo-European	English	85	[2]	14
Colombian in Medellin, Colombia (CLM)	America	South America	Colombia	-	Indo-European	Spanish	60	[2]	15
Han Chinese in Beijing (CHB)	Asia	East Asia	China	-	Sino-Tibetan	Chinese	97	[2]	16
HapMap Mexican individuals from LA California (MXL)	America	Central America	Mexico	-	Indo-European	Spanish	66	[2]	17
Iberian populations in Spain	Europe	-	Spain	-	Indo-European	Spanish	14	[2]	18
Japanese individuals (JPT)	Asia	East Asia	Japan	-	Altaic	Japanese	89	[2]	19
Luhya individuals (LWK_1000G)	Africa	East Africa	Kenya	-	Niger-Congo	Luhya	100	[2]	20
Puerto Rican in Puerto Rico (PUR)	America	Central America	Puerto Rico	-	Indo-European	Spanish	55	[2]	21
Souther Han Chinese (CHS)	Asia	East Asia	China	-	Sino-Tibetan	Chinese	100	[2]	22
Toscan individuals (TSI)	Europe	-	Italy	-	Indo-European	Italian	98	[2]	23
Yoruba individuals (YRI_1000G)	Africa	West-Central Africa	Ibadan, Nigeria	Ibadan	Niger-Congo	Yoruba	88	[2]	24
Bantu-speakers	Africa	South Africa	South Africa	-	Niger-Congo	Bantoid	20	[3]	25
Coloured'	Africa	South Africa	Colesberg; South Africa	-	Indo-European	Germanic	20	[3]	26
Coloured'	Africa	South Africa	Wellington, South Africa	-	Indo-European	Germanic	20	[3]	27
Gui and Gana	Africa	South Africa	Botswana	-	Koishan-Koe	Kalahari	15	[3]	28
Herero	Africa	South Africa	Bantu	-	Niger-Congo	Bantoid	12	[3]	29
Ju'hoansi	Africa	South Africa	Namibia	-	Koishan-Ju	Southeast	18	[3]	30
Karrettjie	Africa	South Africa	South Africa	-	Khoisan-Tuu, Khoisan-Khoe	Ui and KhoeKhoe	20	[3]	31
Khomani	Africa	South Africa	South Africa	-	Khoisan-Tuu, Khoisan-Khoe	Taa and KhoeKhoe	39	[3]	32
Khwe	Africa	South Africa	Angola	-	Koishan-Koe	Kalahari	17	[3]	33
Nama	Africa	South Africa	Namibia	-	Koishan-Koe	KhoeKhoe	20	[3]	34
Xun	Africa	South Africa	Angola	-	Koishan-Ju	Northwest	19	[3]	35
Maasai	Africa	East Africa	Kenya	-	Nilo-Saharan	Maa	30	[4]	36
Yoruba individuals (YRI_HapMap)	Africa	West-Central Africa	Ibadan, Nigeria	Ibadan	Niger-Congo	Yoruba	5	[4]	37
Bamoun	Africa	West-Central Africa	Cameroon	-	Niger-Congo	Bamum	18	[5]	38
Brong	Africa	West-Central Africa	Ghana	-	Niger-Congo	Abron	8	[5]	39
Bulala	Africa	West-Central Africa	Chad	-	Nilo-Saharan	Naba	15	[5]	40
Fang	Africa	West-Central Africa	Cameroon	-	Niger-Congo	Fang	15	[5]	41
Hausa	Africa	West-Central Africa	Cameroon	-	Afro-Asiatic	Hausa	12	[5]	42
Kaba	Africa	West-Central Africa	Chad	-	Nilo-Saharan	Kaba	17	[5]	43
Kongo	Africa	West-Central Africa	Democratic Republic of Congo	-	Niger-Congo	-	9	[5]	44
Mada	Africa	West-Central Africa	Cameroon	-	Afro-Asiatic	Mada	12	[5]	45
Mbororo Fulani	Africa	West-Central Africa	Nigeria	-	Niger-Congo	Fula	13	[5]	46
Xhosa	Africa	South Africa	South Africa	-	Niger-Congo	Xhosa	5	[5]	47
Algerians	Africa	North Africa	Algeria	-	Afro-Asiatic	Arabic and Berber	19	[6]	48
Egyptians	Africa	North Africa	Egypt	-	Afro-Asiatic	Egyptian	19	[6]	49
Hadza	Africa	South-East Africa	Tanzania	-	−	Hadza (language isolate)	17	[6]	50
Khomani Bushman	Africa	South Africa	South Africa	-	Koishan-Koe	-	31	[6]	51
Libyans	Africa	North Africa	Libya	-	Afro-Asiatic	Arabic	17	[6]	52
North Moroccans	Africa	North Africa	Morocco	-	Afro-Asiatic	Arabic and Berber	18	[6]	53
Sahrawi	Africa	North Africa	West Sahara	-	Afro-Asiatic	Arabic and Berber	18	[6]	54
Sandawe	Africa	South-East Africa	Tanzania	-	Khoe-Sandawe (tentative)	Sandawe	28	[6]	55
South Moroccans	Africa	North Africa	Morocco	-	Afro-Asiatic	Arabic and Berber	16	[6]	56
Tunisian Berber	Africa	North Africa	Tunisia	-	Afro-Asiatic	Arabic	18	[6]	57
Biaka Pygmy	Africa	West-Central Africa	Democratic Republic of Congo	-	Niger-Congo	Aka?/Baka?	22	[7]	58
Igbo	Africa	West-Central Africa	Nigeria	-	Niger-Congo	Igbo	15	[7]	59
Luhya individuals (LWK_HGDP)	Africa	East Africa	Kenya	-	Niger-Congo	Luhya	11	[7]	60
Mandenka	Africa	West-Central Africa	Senegal	-	Niger-Congo	Mandinka	22	[7]	61
Mbuti Pygmy	Africa	West-Central Africa	Democratic Republic of Congo	-	Nilo-Saharan and Bantu	-	13	[7]	62
Mozabite Berber	Africa	North Africa	Algeria	-	Afro-Asiatic	Mozabite	29	[7]	63
San	Africa	South Africa	Namibia	-	Koishan-Koe	-	5	[7]	64
Xhosa (Xhosa_HGDP)	Africa	South Africa	Migrants	-	Niger-Congo	Xhosa	8	[7]	65
Yoruba individuals (YRI_HGDP)	Africa	West-Central Africa	Nigeria	-	Niger-Congo	Yoruba	21	[7]	66
Juu San	Africa	South Africa	Namibia	-	Kx'a	-	12	[8]	67
Aleutian	America	North America	USA	-	Eskimo-Aleut	-	8	[9]	68
Algonquin	America	North America	Canada	-	Northern Amerind	-	5	[9]	69
Arhuaco	America	South America	Colombia	-	Chibchan–Paezan	-	5	[9]	70
Aymara	America	South America	Chile+Bolivia	-	Andean	-	23	[9]	71
Bribri	America	Central America	Costa Rica	-	Chibchan–Paezan	-	4	[9]	72
Cabecar	America	Central America	Costa Rica	-	Chibchan–Paezan	-	31	[9]	73
Chane	America	South America	Argentina	-	Equatorial–Tucanoan	-	2	[9]	74
Chilote	America	South America	Chile	-	Andean	-	8	[9]	75
Chipewyan	America	North America	Canada	-	Na-Dene	-	15	[9]	76
Chono	America	South America	Chile	-	Andean	-	4	[9]	77
Cree	America	North America	Canada	-	Northern Amerind	-	4	[9]	78
Diaguita	America	South America	Argentina	-	Andean	-	5	[9]	79
Embera	America	South America	Colombia	-	Chibchan–Paezan	-	5	[9]	80
Guahibo	America	South America	Colombia	-	Equatorial–Tucanoan	-	6	[9]	81
Guarani	America	South America	Paraguay+Argentina	-	Equatorial–Tucanoan	-	6	[9]	82
Guaymi	America	Central America	Costa Rica	-	Chibchan–Paezan	-	5	[9]	83
Hulliche	America	South America	Chile	-	Andean	-	4	[9]	84
Inga	America	South America	Colombia	-	Andean	-	9	[9]	85
Kaingang	America	South America	Brazil	-	Ge–Pano–Carib	-	2	[9]	86
Kaqchikel	America	Central America	Guatemala	-	Northern Amerind	-	13	[9]	87
Karitiana	America	South America	Brazil	-	Equatorial–Tucanoan	-	13	[9]	88
Kogi	America	South America	Colombia	-	Chibchan–Paezan	-	4	[9]	89
Maleku	America	Central America	Costa Rica	-	Chibchan–Paezan	-	3	[9]	90
Maya1	America	Central America	Mexico	-	Northern Amerind	-	37	[9]	91
Maya2	America	Central America	Mexico	-	Northern Amerind	-	12	[9]	92
Mixe	America	Central America	Mexico	-	Northern Amerind	-	17	[9]	93
Mixtec	America	Central America	Mexico	-	Northern Amerind	-	5	[9]	94
Ojibwa	America	North America	Canada	-	Northern Amerind	-	5	[9]	95
Palikur	America	South America	French Guiana	-	Equatorial–Tucanoan	-	3	[9]	96
Piapoco	America	South America	Colombia	-	Equatorial–Tucanoan	-	7	[9]	97
Pima	America	Central America	Mexico	-	Central Amerind	-	33	[9]	98
Quechua	America	South America	Peru	-	Andean	-	40	[9]	99
Surui	America	South America	Brazil	-	Equatorial–Tucanoan	-	24	[9]	100
Tepehuano	America	Central America	Mexico	-	Central Amerind	-	25	[9]	101
Teribe	America	Central America	Costa Rica	-	Chibchan–Paezan	-	3	[9]	102
Ticuna	America	South America	Colombia	-	Ge–Pano–Carib	-	6	[9]	103
Toba	America	South America	Argentina	-	Ge–Pano–Carib	-	4	[9]	104
Waunana	America	South America	Colombia	-	Chibchan–Paezan	-	3	[9]	105
Wayuu	America	South America	Colombia	-	Equatorial–Tucanoan	-	11	[9]	106
Wichi	America	South America	Argentina	-	Ge–Pano–Carib	-	5	[9]	107
Yaghan	America	South America	Chile	-	Andean	-	4	[9]	108
Zapotec1	America	Central America	Mexico	-	Central Amerind	-	22	[9]	109
Zapotec2	America	Central America	Mexico	-	Central Amerind	-	21	[9]	110
Tocaña	America	South America	Bolivia	-	Indo-European/−	Español/Afro-Yungueño	2	Present study	111
Total sample size							2354
References
[1] Pagani L, Kivisild T, Tarekegn A, Ekong R, Plaster C, Gallego Romero I, Ayub Q, Mehdi Q, Thomas, Luiselli D, Bekele E, Bradman N, Balding DJ, Tyler-Smith C (2012) Ethiopian Genetic Diversity Reveals Linguistic Stratification and Complex Influences on the Ethiopian Gene Pool. Am J Hum Genet 91, 83–96
[2] Genomes Project C, Abecasis GR, Auton A, Brooks LD, DePristo MA, et al. (2012) An integrated map of genetic variation from 1,092 human genomes. Nature 491: 56-65
[3] Schlebusch CM, Skoglund P, Sjödin, Gattepaille LM, Hernandez D, Jay F, Li S,De Jongh M, Singleton A, Blum MGB, Soodyall H, Jakobsson M (2012) Genomic Variation in Seven Khoe-San Groups Reveals Adaptation and Complex African History. Science 338, 374
[4] http://hapmap.ncbi.nlm.nih.gov
[5] Bryc K, Auton A, Nelson MR, Oksenberg JR, Hauser SL, Williams S, Froment A, Bodo JM, Wambebe C, Tishkoff SA, Bustamante CD (2009) Genome-wide patterns of population structure and admixture in West Africans and African Americans. Proc Natl Acad Sci U S A. 107 (2): 786–791
[6] Henn BM, Gignoux CR, Jobin M, Granka JM, Macpherson JM, Kidd JM, Rodríguez-Botigué L, Ramachandran S, Hon L, Brisbin A, Lin AA, Underhill PA, Comas D, Kidd KK, Norman PJ, Parham P, Bustamante CD, Mountain JL, Feldman MW. (2011) Hunter-gatherer genomic diversity suggests a southern African origin for modern humans. Proc Natl Acad Sci U S A 108 (13) :5154–5162
[7] Li JZ, Absher DM, Tang H, Southwick AM, Casto AM, Ramachandran S, Cann HM, Barsh GS, Feldman M, Cavalli-Sforza LL, Myers RM (2008) Worldwide human relationships inferred from genome-wide patterns of variation. Science 319(5866):1100-1104
[8] Schuster SC, Miller W, Ratan A, Tomsho LP, Giardine B, Kasson LR, Harris RS, Petersen DC, Zhao F, Qi J, Alkan C, Kidd JM, Sun Y, Drautz DI, Bouffard P, Muzny DM, Reid JG, Nazareth LV, Wang Q, Burhans R, Riemer C, Wittekindt NE, Moorjani P, Tindall EA, Danko CG, Teo WS, Buboltz AM, Zhang Z, Ma Q, Oosthuysen A, Steenkamp AW, Oostuisen H, Venter P, Gajewski J, Zhang Y, Pugh BF, Makova KD, Nekrut…
[9] Reich D, Patterson N, Campbell D, Tandon A, Mazieres S, Ray N, Parra MV, Rojas W, Duque C, Mesa N, García LF, Triana O, Blair S, Maestre A, Dib JC, Bravi CM, Bailliet G, Corach D, Hünemeier T, Bortolini MC, Salzano FM, Petzl-Erler ML, Acuña-Alonzo V, Aguilar-Salinas C, Canizales-Quinteros S, Tusié-Luna T, Riba L, Rodríguez-Cruz M, Lopez-Alarcón M, Coral-Vazquez R, Canto-Cetina T, Silva-Zolezz…

## Sheet: Selection of population sets
Population sample sets used for the different analysis carried out in the present study with indication of the ammount of SNPs involved.
	Figures/Analysis	Populations sets used by population ID (see sheet Table S1)	Number of SNPs
	Figure 1	14, 20, 24, 71, 81, 82, 84, 92, 93, 97, 99, 103, 104, 107, 111	99119
	Figure 2	14, 20, 24, 71, 81, 82, 84, 92, 93, 97, 99, 103, 104, 107, 111	99119
	Figure 3A	13-24, 111	5111522
	Figure 3B	1-12, 14, 16, 20, 24-67, 111	25192
	Figure 4A	14, 24, 68-111	99378
	Figure 4B	14, 24, 68-111	99378
	Figure 5A	24, 68-111	99108
	Figure 5B	13, 14, 18, 23, 24, 111	563514
	Figure 5C	1-12, 20, 24 , 111	147960
	Figure 5D	1-12, 20, 24 , 111	147960
	Figure 6	14, 20, 24, 71, 81, 82, 84, 92, 93, 97, 99, 103, 104, 107, 111	99119
	Additional file 2A	13-24, 111	5111522
	Additional file 2B	1-12, 20, 24-67, 111	25192
	Additional file 3	13-24, 111	5111522
	Additional file 4	1-12, 14, 20, 24-67, 111	25192
	Additional file 5	13-24, 111	5111522
	Additional file 6	13-24, 111	5111522
	Additional file 7	1-12, 14, 16, 20, 24-67, 111	25192
	Additional file 8	1-12, 14, 16, 20, 24-67, 111	25192
