# Supplementary material for: Mapping the genomic mosaic of two ‘Afro-Bolivians’ from the isolated Yungas valleys
Source: BMC Genomics. 2016 Mar 9;17:207. doi: 10.1186/s12864-016-2520-x (PMC4784306; doi:10.1186/s12864-016-2520-x)
Supplement: Additional file 6: — Ancestry memberships as computed using the unsupervised clustering algorithm from ADMIXTURE using the 1000G datasets and the Tocaña, for an optimum value of K = 5. (XLSX 57 kb) [file 12864_2016_2520_MOESM6_ESM.xlsx]

## Sheet: Additional file 6
Additional file 6. Admixture analysis for K = 5 and using the populations from The 1000 Genomes Project as population reference datasets. Cells are gradually collored from white (0%) to red (100%).
Population group	Continent	K = 5
		1	2	3	4	5
LWK	Africa	3.1	0.1	96.5	0.2	0.1
YRI	Africa	0	0	100	0	0
CLM	America	61.9	31.7	6.2	0.2	0
MXL	America	38.9	58.9	1.5	0.3	0.3
PUR	America	71.6	16.5	11.7	0.1	0.1
CHB	East Asia	0.4	0.2	0	19	80.4
CHS	East Asia	0	0	0	6.3	93.6
JPT	East Asia	0	0	0	96.2	3.8
CEU	Europe	99.7	0.1	0	0.1	0.1
GBR	Europe	99.8	0.1	0	0	0
IBS	Europe	98.8	0.3	0.7	0.1	0.1
TSI	Europe	99.7	0	0	0.1	0.1
TOC1	America	9.3	6.4	79.1	0	5.2
TOC2	America	2.8	14.2	81.4	0.2	1.3
