# Supplementary material for: Mapping the genomic mosaic of two ‘Afro-Bolivians’ from the isolated Yungas valleys
Source: BMC Genomics. 2016 Mar 9;17:207. doi: 10.1186/s12864-016-2520-x (PMC4784306; doi:10.1186/s12864-016-2520-x)
Supplement: Additional file 7: — Ancestry memberships as computed using the unsupervised clustering algorithm from ADMIXTURE and a large dataset representing main sub-continental African regions and the Tocaña, for an optimum value of K = 12. (XLSX 14 kb) [file 12864_2016_2520_MOESM7_ESM.xlsx]

## Sheet: Additional file 7
Additional file 7. Admixture analysis considering different African datasets, CEU, and CHB and for the optimal K = 12. Cells are gradually collored from white (0%) to red (100%).
Population group	African region	K = 12
		1	2	3	4	5	6	7	8	9	10	11	12
Afar	East Africa	4.4	0.4	0.9	15.1	0.9	8.9	58.7	0.7	1.1	0.8	1.1	7.1
Amhara	East Africa	8.6	1	0.8	11.8	1.7	8.9	52.6	1.1	0.9	0.8	0.4	11.4
Anuak	East Africa	4.6	0.7	8	75	1.5	0	0.1	1.8	1	0.2	7.1	0
Ari Blacksmith	East Africa	89.9	0.7	0.4	2	0.7	0.3	3.9	0.7	0.4	0.2	0.2	0.6
Ari Cultivator	East Africa	45.2	3	0.9	16.4	3.7	0.4	25	3.2	1.4	0.7	0	0.1
Ethiopian Somali	East Africa	4.2	0.6	0.5	20.5	0.9	2	63.1	1.5	1.2	1.1	2.9	1.6
Gumuz	East Africa	21.3	1.2	0	69.6	3.2	0.7	0.6	1	0.9	0.9	0.2	0.4
LWK_1000G	East Africa	1.6	1	55.2	13.4	1.1	0.7	1.5	3.7	1.2	0.5	19.2	0.8
LWK_HGDP	East Africa	2.2	1	46.1	14.4	1.1	1.1	2.9	4	2.1	0.5	24.1	0.6
Maasai	East Africa	5.1	2.2	20	32.2	3.4	1.2	24.6	1.1	1.4	0.9	3.5	4.5
Oromo	East Africa	13.1	1.3	1.3	16.5	2	6.4	46.5	1.6	1.2	0.7	0.3	9.2
Somali	East Africa	2.1	0.5	1.4	21.2	0.9	1.2	66.4	1.4	0.6	0.7	2	1.6
Sudanese	East Africa	0.9	1.1	6.1	77.8	0.9	0	0.7	2.3	0.5	0.2	9.6	0.1
Tygray	East Africa	6.7	0.8	0.9	11.6	1	10	53.9	1	0.9	0.8	1	11.6
Wolayta	East Africa	23.2	2.1	0.2	16.7	1.7	5.4	40.7	1.7	1.1	1.4	1.4	4.2
CHB	East Asia	0	0	0	0	0	0.2	0	0	0	99.7	0	0
CEU	Europe	0.1	0	0	0.1	0.1	97.5	0.3	0	0	0.6	0	1.2
Algerian	North Africa	0.8	0.9	1.1	1.3	0.7	23.5	13.3	0.9	0.4	1.1	5.9	50.1
Egyptian	North Africa	0	0.3	1.6	0.3	0.1	37.3	28.5	0.3	0.2	1.5	0.8	29
Libyan	North Africa	0.5	0.3	1.6	1.7	0.2	28.4	20.4	1	0.4	1.5	2.4	41.6
Mozabite Berber	North Africa	0.8	0.5	1.7	3.9	0.5	11.3	3.7	1	0.6	0.7	5.6	69.7
North Morrocan	North Africa	0.9	0.4	1	0.3	0.6	25.6	10.8	0.5	0.6	0.6	2.2	56.4
Saharawi	North Africa	0.3	0.3	1.9	1	1	7.5	13.9	0.6	0.4	0.7	6.3	66
South Moroccan	North Africa	1.1	0.8	1.2	3	1	10.2	9	1.5	0.6	0.5	18.9	52.2
Tunisian Berber	North Africa	1.5	0.4	0.2	0.9	0.5	4.8	0.2	0.3	0.4	1.2	0	89.4
Bantu-Speakers	South Africa	0.8	21.8	33.2	0.7	0.5	0.7	0.1	2.8	0.7	0.3	38.3	0.1
Coloured Colesberg'	South Africa	0.4	35.4	12.8	0.9	0.4	23.3	0.7	1.7	1.9	5.8	14.8	1.7
Coloured Wellington'	South Africa	0.8	18.1	9.6	1.6	1	33.6	3.4	1.4	0.6	17.6	10.6	1.7
Gui and Gana	South Africa	0.2	46.9	14.2	0.2	1	0	0.1	2.1	19.4	0.1	15.9	0
Herero	South Africa	0.6	7.3	36.5	1	0.7	6.2	0.1	4.6	2.4	0.3	39.8	0.3
Juhoansi	South Africa	0.1	8.3	0.9	0.3	0.1	0	0	0.2	88.9	0	1.3	0
Juu San	South Africa	0.2	21.2	2.6	0.6	0.1	0	0.5	1	72.2	0	1.6	0
Karretjie	South Africa	0.5	68.2	6	0.3	0.5	7.3	0.5	1.5	4.3	2.9	7.8	0.3
Khomani	South Africa	1	63.7	3.5	0.9	0.6	12.8	3.8	0.9	4.3	2.8	5	0.7
Khomani Bushman	South Africa	0.4	70.5	4.9	0.5	0.7	7.6	2.5	0.7	4.2	2.3	4.9	0.8
Khwe	South Africa	1.5	15.4	23.9	1.1	1.2	0.5	2.8	5.6	19.1	0.2	28.1	0.4
Nama	South Africa	1.8	57.8	8.6	1.6	1	8.5	5.8	0.7	3.6	0.7	8.5	1.3
San	South Africa	0	8	0	0	0.3	0	0	0.2	91.5	0	0	0
Xhosa	South Africa	1.2	26.7	32.2	0.8	1	0.5	0.8	0.8	1.1	0.1	34.2	0.6
Xhosa_HGDP	South Africa	0	16	39.1	1.1	0.4	0.1	0	3	2.5	0.4	37.3	0.1
Xun	South Africa	0.6	16.7	9.1	1.4	0.8	0.1	0.4	2.3	58.8	0.1	9.6	0.1
Hadza	South-East Africa	1.2	1.1	11.6	3.1	72.6	0.1	2.5	1.5	1.4	0	4.7	0.2
Sandawe	South-East Africa	9.7	4.6	36.9	5.8	6.9	0.3	23.8	4.1	5	0.7	1.3	0.9
Bamoun	West-Central Africa	1.1	1.1	21.3	4.1	1.5	0.3	0.3	6.2	1.7	0.5	61.9	0.1
Biaka Pygmy	West-Central Africa	0.4	1.6	0.9	0	0.3	0	0.1	65.4	1.9	0	29.4	0
Brong	West-Central Africa	1.7	1.3	5.9	3.8	2.2	0.2	0.8	2.1	2.2	0.4	78.6	0.7
Bulala	West-Central Africa	0	0.5	6.2	55.5	0.3	0.2	4.5	0.1	0.3	0.2	28.8	3.4
Fang	West-Central Africa	1.6	1.4	25.8	3.4	0.8	0.2	0.1	10.1	2.1	0.3	54	0.3
Hausa	West-Central Africa	1.3	1	12.6	7.7	1.1	0.2	1	1.7	0.9	0.4	70.5	1.5
Igbo	West-Central Africa	1.8	1.2	13.1	4	0.9	0.5	0.3	2.8	1.6	0.3	73	0.4
Kaba	West-Central Africa	0.6	1.5	11.1	19.2	0.5	0.3	0.2	3.7	1.1	0.3	60.5	1
Kongo	West-Central Africa	0.5	0.5	28.6	3.7	1	0	0.3	7.4	2.1	0.3	55.5	0.1
Mada	West-Central Africa	0.2	0.8	6.6	36.6	0.2	0.2	1.2	1.7	0.3	0.3	50.1	1.7
Mandenka	West-Central Africa	1.3	1.5	1	8.7	1.8	0.1	0.6	1.4	1.9	0.2	77.1	4.4
Mbororo Fulani	West-Central Africa	0.6	0.9	1.5	5.8	1.3	0.2	4.4	0.5	0.8	0.8	50.2	32.8
Mbuty Pygmy	West-Central Africa	0	0	0	0.3	0.1	0	0	99.6	0	0	0	0
YRI_1000G	West-Central Africa	1.5	1	9.6	3.2	1.6	0.4	0.8	1.7	1.2	0.3	78.4	0.4
YRI_HAPMAP	West-Central Africa	0.7	0.8	8.8	4.6	1.4	12	0.4	1.2	1	1.1	67.8	0.3
YRI_HGDP	West-Central Africa	1.8	1.3	10.5	3.5	1.4	0.1	0.6	1.7	1	0.4	77.3	0.3
TOC1	Tocaña; America	1.7	1.8	25	4.2	0.5	12.6	1.3	2.5	1.7	6.4	42.3	0
TOC2	Tocaña; America	0.7	3.8	23.1	2.9	0	9	0	2.8	0	9.2	48.5	0
